# Supplementary material for: Deciphering the patterns of genetic admixture and diversity in southern European cattle using genome‐wide SNPs
Source: Evol Appl. 2019 Feb 8;12(5):951–63. doi: 10.1111/eva.12770 (PMC6503822; doi:10.1111/eva.12770)
Supplement: Supplementary file 2 [file EVA-12-951-s002.xlsx]

## Sheet: Table S1
Sample_id	Breed	Breed Abbreviation	Geographical/ NCBI SRA Id	Study	Coverage (x)
SA1	Sayaguesa	SA	Iberian	Present study	9.71
MT1	Maltese	MT	Malta	Present study	10.84
MT2	Maltese	MT	Malta	Present study	10.81
MT3	Maltese	MT	Malta	Present study	10.88
BK1	Boskarin	BK	Croatia	Present study	10.45
MT4	Maltese	MT	Italy	Present study	10.92
HF1	Holstein Friesian	HF	SRR1188706	(Daetwyler et al., 2014)	16.07
JR1	Jersey	JR	SRR1262791	(Daetwyler et al., 2014)	9.31
SM1	Simmental	SM	SRS597798	(Daetwyler et al., 2014)	8.74
BU1	Busa	BU	Balkan	Present study	2.63
BU2	Busa	BU	Balkan	Present study	4.68
CH1	Chianina	CH	Italy	Present study	5.76
LM1	Limia	LM	Spain	Present study	10.08
PA1	Pajuna	PA	Spain	Present study	10.51
SA1	Sayaguesa	SA	Spain	Present study	10.59
PA2	Pajuna	PA	Spain	Present study	10.55
MA1	Maremmana	MA	Italy	Present study	10.84
MA2	Maremmana	MA	Italy	Present study	10.41
MA3	Maremmana	MA	Italy	Present study	10.87
TU1	Tudanca	TU	Spain	Present study	9.96
PO1	Podolica	PO	Italy	Present study	7.31
RO1	Romagnola	RO	Italy	(Murgiano et al., 2014)	13.48
MN1	Maronesa	MN	Spain	Present study	10.26
GI1	Gir	GI	USA (SRR2016752)	(Bickhart et al., 2016)	12.67
GI2	Gir	GI	USA (SRR2016754)	(Bickhart et al., 2016)	9.76
RO2	Romagnola	RO	USA (SRR2016785)	(Bickhart et al., 2016)	9.76
ND1	N'Dama	ND	Guinea	(Kim et al., 2017)	7.78
ND2	N'Dama	ND	Guinea	(Kim et al., 2017)	9.53
ND3	N'Dama	ND	Guinea	(Kim et al., 2017)	8.87
ND4	N'Dama	ND	Guinea	(Kim et al., 2017)	9.67
KE1	Kenana	KE	Sudan	(Kim et al., 2017)	10.09
KE2	Kenana	KE	Sudan	(Kim et al., 2017)	9.75
BG1	Belted Galloway	BG	Britain	(Daetwyler et al., 2014)	9.51
BG2	Belted Galloway	BG	Britain	(Daetwyler et al., 2014)	8.59
DX1	Dexter	DX	Britain	(Daetwyler et al., 2014)	9.56
DX2	Dexter	DX	Britain	(Daetwyler et al., 2014)	7.15
HD1	Hereford	HD	Britain	(Daetwyler et al., 2014)	11.32

## Sheet: Table S2
Breed	Breed Abbreviation	Sample size	Geographical origin	Category/Population	Study
Busa	BU01	3	Croatia	Balkan and Italian (BAI)	Upadhyay et al., 2017
Busa	BU02	3	Montenegro	Balkan and Italian (BAI)	Upadhyay et al., 2017
Maremmana	MA	5	Italy	Balkan and Italian (BAI)	Upadhyay et al., 2017
Chianina	CH	19	Italy	Balkan and Italian (BAI)	Upadhyay et al., 2017 + Barbato et al., (Under review)
Marchigiana	MCGFH	13	Italy	Balkan and Italian (BAI)	Barbato et al., (Under review)
Romagnola	ROMFH	30	Italy	Balkan and Italian (BAI)	Barbato et al., (Under review)
Hereford	HFD	27	Britain	British (BRI)	Barbato et al., (Under review)
Limousin	LMS	30	France	French (FRE)	Barbato et al., (Under review)
Jersey	JE	30	Jersey Island	British (BRI)	Bahbahani et al., 2017
Holstein Friesian	HF	30	Netherlands	Dutch (NLD)	Bahbahani et al., 2017
Highland	HL	5	Britain	British (BRI)	Upadhyay et al., 2017
Pajuna	PA	6	Iberia	Iberian (IBR)	Upadhyay et al., 2017
Sayaguesa	SA	5	Iberia	Iberian (IBR)	Upadhyay et al., 2017
Maronesa	MN	6	Iberia	Iberian (IBR)	Upadhyay et al., 2017
East African Zebu	EAS	30	Kenya	East African zebu (EAZ)	Bahbahani et al., 2017
Gir	GIR	28	India	Zebu (Zebu)	Bahbahani et al., 2017
Nellore	NE	30	Brazil	Zebu (Zebu)	Bahbahani et al., 2017
Tharparker	THA	13	Pakistan	Zebu (Zebu)	Barbato et al., (Under review)
Lohani	LOH	13	India	Zebu (Zebu)	Barbato et al., (Under review)
N'Dama	N'D	24	Africa	African taurine (AFT)	Bahbahani et al., 2017
Muturu	Mut	8	Africa	African taurine (AFT)	Bahbahani et al., 2017

## Sheet: Table S3
	INDZEB	AFRTAU	SOUTAU	WESTAU
BU01	12.50 (11.59-13.40)	9.61 (9.21-10.01)	47.88 (49.04-46.71)	30.04 (29.37-30.63)
BU02	6.85 (6.44-7.26)	8.09 (7.75-8.43)	50.82 (49.74-51.89)	34.23 (33.11-35.36)
MA	10.86 (10.29-11.43)	9.71 (9.39-10.02)	48.59 (47.84-49.33)	30.83 (30.02-31.64)
CH	10.38 (9.98-10.79)	9.62 (9.34-9.90)	49.40 (48.68-50.12)	30.58 (30.07-31.09)
MCGFH	10.54 (10.14-10.95)	9.63 (9.25-10.01)	49.17 (48.28-50.06)	30.64 (29.94-31.33)
ROM	9.01 (8.75-9.26)	9.91 (8.75-9.26)	49.69 (49.04-50.34)	31.37 (30.78-31.97)
